# Supplementary material for: Improved Synthesis of Effective 3-(Indolin-6-yl)-4-(N-pyrazole-sulfonamide)-1H-pyrrolo[2,3-b]pyridine-Based Inhibitors of NADPH Oxidase 2
Source: Int J Mol Sci. 2025 Apr 12;26(8):3647. doi: 10.3390/ijms26083647 (PMC12026636; doi:10.3390/ijms26083647)
Supplement: Supplementary file 1 [file ijms-26-03647-s001.zip]

Archive with 1 entries (1 files):
- ijms-3516003-supplementary.pdf
